# Supplementary material for: Acaricidal Toxicity of Four Essential Oils, Their Predominant Constituents, Their Mixtures against Varroa Mite, and Their Selectivity to Honey Bees (Apis cerana and A. mellifera)
Source: Insects. 2023 Aug 30;14(9):735. doi: 10.3390/insects14090735 (PMC10532382; doi:10.3390/insects14090735)
Supplement: Supplementary file 1 [file insects-14-00735-s001.zip]

Archive with 1 entries (1 files):
- insects-2511680-supplementary.pdf
